# Supplementary material for: Influence of Oligopeptide Length and Distribution on Polyisoprene Properties
Source: Polymers (Basel). 2021 Dec 15;13(24):4408. doi: 10.3390/polym13244408 (PMC8708911; doi:10.3390/polym13244408)
Supplement: Supplementary file 1 [file polymers-13-04408-s001.zip]

Archive with 1 entries (1 files):
- polymers-1492664-supplementary.pdf
